# Supplementary material for: Serum and cervicovaginal IgG immune responses against α7 and α9 HPV in non-vaccinated women at risk for cervical cancer: Implication for catch-up prophylactic HPV vaccination
Source: PLoS One. 2020 May 18;15(5):e0233084. doi: 10.1371/journal.pone.0233084 (PMC7233543; doi:10.1371/journal.pone.0233084)
Supplement: S1 Data — (XLSX) [file pone.0233084.s001.xlsx]

## Sheet: IMMIPAP STUDY DATABASE
																					HPV DNA genotyping results																												Serum IgG against α7 (HPV-18; -45 and -68) and α9 (HPV-16; -31; -33; -35; -52 and -58)
ID Number	Age range (Years)	Country of birth	Time of stay in France (Years)	HIV status	Single	In life couple	Widowed	Divorced	Without paid job	Student	Employed	Age at first intercourse (Years)	Only 1 regular sexual partner in the last 12 months	Several sexual partner in the last 12 months	Always use of condom	Irregular use of condom	Never use of condom	History sexually transmitted infections	Low-grade Squamous Intraepithelial Lesion	High-grade Squamous Intraepithelial Lesion	6	11	16	18	26	31	33	35	39	40	42	43	44	45	51	52	53	54	56	58	59	61	66	68	69	70	73	82	16
1	[30-39]	Cameroun	4	1	1	0	0	0	0	0	1	16	1	0	0	0	1	0	0	0	0	0	0	0	0	0	0	0	0	0	0	0	0	0	0	0	0	0	0	0	0	0	0	0	0	1	0	0	1
2	[40-49]	Côte d'Ivoire	16	1	0	1	0	0	0	0	1	15	1	0	0	0	1	0	0	0	0	0	0	0	0	0	0	0	0	0	0	0	0	0	0	0	0	0	0	0	0	0	0	0	0	0	0	0	0
3	[50-59]	Congo	17	1	0	1	0	0	0	0	1	16	0	0	0	1	0	1	0	0	0	0	0	0	0	0	0	0	0	0	0	0	0	0	0	0	0	0	0	1	0	0	0	0	0	0	0	0	1
4	[40-49]	Central African Republic	16	1	0	0	0	1	0	0	1	19	1	0	0	0	1	0	0	0	0	0	0	1	0	0	0	0	0	0	0	0	0	0	0	0	0	0	0	0	0	0	0	0	0	0	0	0	1
5	[40-49]	Congo	1	1	0	1	0	0	1	0	0	19	1	0	0	1	0	0	0	1	0	0	0	0	0	0	0	0	0	0	0	0	1	0	0	0	0	1	0	0	1	0	1	0	1	0	0	0	1
6	[40-49]	Ethiopie	17	1	0	0	0	1	0	0	1	18	1	0	1	0	0	0	0	0	0	0	0	1	0	0	0	0	0	0	0	0	0	0	0	0	0	0	0	0	0	0	0	0	0	0	0	0	1
7	[25-29]	Cameroun	14	0	1	0	0	0	0	1	0	22	0	0	0	1	0	0	1	0	0	0	0	0	0	0	0	0	0	0	0	0	0	0	0	0	1	0	0	0	0	0	0	0	0	0	0	0	1
8	[40-49]	Côte d'Ivoire	6	1	0	1	0	0	0	0	1	18	1	0	0	0	1	1	0	0	0	0	0	0	0	0	0	0	0	0	0	0	0	0	0	0	0	0	0	0	0	0	0	0	0	0	0	0	1
9	[40-49]	Central African Republic	10	1	0	1	0	0	0	0	1	20	1	0	0	1	0	0	0	0	0	0	0	0	0	0	0	0	0	0	1	0	0	0	0	0	0	0	0	1	0	0	0	0	0	0	0	0	1
10	[40-49]	Congo	15	1	0	1	0	0	1	0	0	19	1	0	0	1	0	0	0	0	0	0	0	0	0	0	0	0	0	0	0	0	0	0	0	0	0	0	1	0	0	0	0	0	0	0	0	0	1
11	[50-59]	Rwanda	19	0	1	0	0	0	0	0	1	20	1	0	0	1	0	0	0	0	0	0	0	0	0	0	0	0	0	0	0	0	0	0	0	0	0	0	0	0	0	0	0	0	0	0	0	0	0
12	[25-29]	Angola	3	0	1	0	0	0	0	1	0	18	1	0	0	1	0	0	0	0	0	0	0	0	0	0	0	0	0	0	0	0	0	0	0	0	0	0	0	0	0	0	0	0	0	0	0	0	0
13	[30-39]	Guinea	8	1	0	1	0	0	0	0	1	22	1	0	0	1	0	0	0	0	0	0	0	0	0	0	0	0	0	0	0	0	0	0	0	0	0	0	0	1	0	0	0	1	0	0	0	1	1
14	[30-39]	Congo	6	1	0	1	0	0	1	0	0	17	1	0	0	0	1	0	0	0	0	0	0	0	0	0	0	0	0	0	0	0	0	0	0	0	0	0	0	1	0	0	0	0	0	0	0	0	1
15	[50-59]	Togo	15	1	1	0	0	0	0	0	1	15	0	0	0	1	0	0	0	0	0	0	0	0	0	0	1	0	0	0	0	0	0	0	0	0	0	0	0	0	0	0	0	0	0	0	0	0	1
16	[40-49]	Congo	14	1	0	1	0	0	1	0	0	18	1	0	0	1	0	0	0	0	0	0	0	0	0	1	0	0	0	0	0	0	0	0	0	0	0	0	0	0	0	0	0	0	0	0	0	0	1
17	[50-59]	Congo	2	1	0	0	0	1	1	0	0	16	0	0	0	1	0	0	0	0	0	0	0	0	0	0	0	0	0	0	1	0	0	0	0	0	0	0	0	0	0	0	0	0	0	0	0	0	0
18	[30-39]	Cameroun	9	0	1	0	0	0	0	1	0	16	1	0	0	1	0	0	0	0	0	0	0	0	0	0	0	0	0	1	0	0	0	0	0	0	0	0	0	0	0	0	0	0	0	0	0	0	0
19	[30-39]	Rwanda	17	1	1	0	0	0	0	0	1	17	1	0	0	1	0	0	0	0	0	0	0	0	0	0	0	0	0	0	0	0	0	0	0	0	0	0	0	0	0	0	0	0	0	0	0	0	0
20	[30-39]	Congo	1	1	1	0	0	0	1	0	0	19	0	0	0	1	0	0	0	0	0	0	0	0	0	0	0	0	0	0	0	0	0	0	0	0	0	0	0	0	0	0	0	0	0	0	0	0	0
21	[40-49]	Côte d'Ivoire	17	1	1	0	0	0	0	0	1	14	1	0	1	0	0	0	0	0	0	0	0	0	0	0	0	0	0	0	0	0	0	0	0	0	0	0	0	0	0	0	0	0	0	0	0	0	0
22	[30-39]	Cameroun	27	1	0	0	0	1	1	0	0	22	0	0	0	0	1	0	0	0	0	0	0	0	0	0	0	0	0	0	0	0	0	0	0	0	0	0	0	0	0	0	0	0	0	0	0	0	1
23	[40-49]	Angola	7	1	1	0	0	0	1	0	0	17	1	0	0	1	0	0	0	0	0	0	0	0	0	0	0	0	0	0	0	0	0	0	0	0	0	0	0	0	0	0	0	0	0	0	0	0	1
24	[30-39]	Congo	1	1	0	1	0	0	1	0	0	22	1	0	1	0	0	0	0	0	0	0	0	0	0	0	0	0	0	1	0	0	0	0	0	0	0	0	0	0	0	0	0	0	0	0	0	0	1
25	[30-39]	Cameroun	1	1	0	1	0	0	1	0	0	18	1	0	0	0	1	0	1	0	0	0	0	0	0	0	0	0	0	0	0	0	0	0	0	0	0	0	0	1	0	0	0	0	0	0	0	0	1
26	[60-65]	Central African Republic	13	1	0	0	0	1	1	0	0	20	0	0	1	0	0	0	1	0	0	0	0	0	0	0	0	0	0	0	1	0	0	0	0	0	0	0	0	0	0	0	0	1	0	0	0	0	0
27	[60-65]	Cameroun	1	0	1	0	0	0	1	0	0	18	0	0	0	1	0	0	0	0	0	0	0	0	0	0	0	0	0	0	0	0	0	0	0	0	0	0	0	1	0	0	0	0	0	0	0	0	1
28	[40-49]	Mauritania	17	1	0	1	0	0	0	0	1	18	1	0	0	1	0	0	0	0	0	0	0	0	0	0	0	0	0	0	0	0	0	0	0	0	0	0	0	0	0	0	0	0	0	0	0	0	0
29	[30-39]	Gabon	1	1	1	0	0	0	1	0	0	15	0	0	1	0	0	0	1	0	0	1	0	0	0	0	0	0	1	0	0	0	0	0	1	0	0	1	0	1	0	0	0	1	0	0	0	0	1
30	[25-29]	Congo	1	1	1	0	0	0	1	0	0	19	0	0	0	0	1	0	0	0	0	0	1	0	0	0	0	0	0	0	1	0	0	0	1	0	0	0	0	0	0	0	0	1	0	0	0	0	1
31	[30-39]	Central African Republic	1	1	1	0	0	0	1	0	0	17	0	1	0	0	1	0	0	0	0	0	0	0	0	0	0	0	0	0	0	0	0	0	0	0	1	1	0	0	0	0	0	1	0	0	0	1	1
32	[30-39]	Congo	2	0	1	0	0	0	1	0	0	21	1	0	0	1	0	1	0	0	0	0	0	0	0	0	0	0	0	0	0	0	0	0	0	0	0	0	0	0	0	0	0	0	0	0	0	0	0
33	[30-39]	Rwanda	12	1	1	0	0	0	0	0	1	15	1	0	0	1	0	0	0	0	0	0	0	1	0	0	0	0	0	0	0	0	0	0	1	0	0	0	0	0	0	0	0	0	0	0	0	0	1
34	[40-49]	Burundi	20	1	0	1	0	0	1	0	0	20	1	0	0	1	0	0	0	0	0	0	0	0	0	0	0	0	0	0	0	0	0	0	0	0	0	0	0	0	0	0	0	0	0	0	0	0	1
35	[50-59]	Central African Republic	28	1	0	1	0	0	0	0	1	18	0	0	0	0	1	0	0	0	0	0	0	1	0	0	0	0	0	0	0	0	0	0	0	0	0	0	0	0	0	0	0	0	0	0	0	0	1
36	[30-39]	Mali	7	0	1	0	0	0	0	0	1	17	1	0	0	1	0	0	0	0	0	0	0	0	0	0	0	0	0	0	0	0	0	0	0	0	0	0	0	0	0	0	0	0	0	0	0	0	1
37	[50-59]	Angola	1	0	1	0	0	0	1	0	0	18	1	0	0	1	0	0	0	0	0	0	0	0	0	0	0	0	0	0	0	0	0	0	0	0	0	0	0	0	0	0	0	1	0	0	0	0	1
38	[25-29]	DR of Congo	5	1	1	0	0	0	0	0	1	17	0	0	0	1	0	0	0	0	0	0	0	0	0	0	0	0	0	0	0	0	0	0	0	0	0	0	0	0	0	0	0	0	0	0	0	0	1
39	[30-39]	Nigeria	2	0	0	1	0	0	1	0	0	25	0	0	0	1	0	0	0	0	0	0	0	0	0	0	0	0	0	0	0	0	0	0	0	0	0	0	0	0	0	0	0	1	0	0	0	0	1
40	[30-39]	Nigeria	8	0	0	1	0	0	1	0	0	20	1	0	0	1	0	0	0	0	0	0	0	0	0	0	0	0	0	0	0	0	0	0	1	1	0	0	0	0	0	0	0	1	0	0	0	0	1
41	[40-49]	Congo	16	0	0	1	0	0	1	0	0	18	1	0	0	1	0	0	0	0	0	0	0	0	0	0	0	0	0	0	0	0	0	0	0	0	0	0	0	0	0	0	0	0	0	0	0	0	1
42	[30-39]	Congo	16	1	0	1	0	0	0	0	1	18	1	0	0	0	1	0	0	0	0	0	0	0	0	0	0	0	0	0	0	0	0	0	0	0	0	0	0	0	0	0	0	1	0	0	0	0	1
43	[40-49]	DR of Congo	10	1	0	0	1	0	1	0	0	18	1	0	0	0	1	0	0	0	0	0	0	0	0	0	0	0	0	0	1	1	1	0	0	0	0	0	0	0	0	0	0	1	0	0	0	0	1
44	[40-49]	Côte d'Ivoire	15	1	1	0	0	0	1	0	0	17	1	0	0	1	0	0	1	0	0	0	1	0	0	1	0	0	0	0	0	1	0	0	0	0	1	0	1	0	0	0	0	0	0	1	0	1	1
45	[25-29]	Central African Republic	28	0	1	0	0	0	1	0	0	25	1	0	0	1	0	0	0	0	1	0	0	0	0	0	0	0	0	0	0	0	0	0	0	0	0	0	0	0	0	0	0	0	0	0	0	0	1
46	[40-49]	DR of Congo	15	0	0	0	0	1	1	0	0	17	1	0	0	1	0	0	0	0	0	0	0	0	0	0	0	0	0	0	0	0	0	1	0	0	0	0	0	0	0	0	0	0	0	0	0	0	1
47	[60-65]	Senegal	32	1	1	0	0	0	1	0	0	12	1	0	0	1	0	0	0	0	0	0	0	0	0	1	0	0	0	0	0	0	0	0	0	0	0	0	0	0	0	0	0	0	0	0	0	0	1
48	[30-39]	Côte d'Ivoire	5	1	0	1	0	0	1	0	0	19	1	0	0	0	1	0	0	1	0	0	1	1	0	1	0	0	0	0	0	0	0	0	0	0	1	1	0	0	0	0	0	0	0	1	0	0	1
49	[40-49]	Congo	3	1	1	0	0	0	1	0	0	18	0	0	0	0	1	0	1	0	0	0	0	0	0	0	0	0	0	0	0	0	0	0	0	0	0	0	0	0	0	0	0	0	0	0	0	0	0
50	[40-49]	Cameroun	14	1	0	0	0	1	1	0	0	18	0	0	1	0	0	0	0	0	0	0	0	0	0	0	0	1	0	0	0	0	0	0	0	0	0	0	0	0	0	0	0	0	0	0	0	0	1
51	[30-39]	DR of Congo	16	1	0	1	0	0	0	0	1	18	1	0	0	0	1	0	0	0	0	0	1	0	0	0	0	0	0	0	0	0	0	0	0	0	0	0	0	0	0	0	0	0	0	0	0	0	1
[truncated: 17 more columns]
